# Supplementary material for: Associations of Healthy Eating Behavior with Mental Health and Health-Related Quality of Life: Results from the Korean National Representative Survey
Source: Nutrients. 2023 Dec 14;15(24):5111. doi: 10.3390/nu15245111 (PMC10746005; doi:10.3390/nu15245111)
Supplement: Supplementary file 1 [file nutrients-15-05111-s001.zip]

Archive with 1 entries (1 files):
- nutrients-2735928-supplementary.pdf
